# Supplementary material for: Catalytic Hairpin Assembly-Based Self-Ratiometric Gel Electrophoresis Detection Platform for Reliable Nucleic Acid Analysis
Source: Biosensors (Basel). 2024 May 7;14(5):232. doi: 10.3390/bios14050232 (PMC11118829; doi:10.3390/bios14050232)
Supplement: Supplementary file 1 [file biosensors-14-00232-s001.zip]

Archive with 1 entries (1 files):
- biosensors-2969373-supplementary.pdf
